# Supplementary material for: Screening of a long-term sample set reveals two Ranavirus lineages in British herpetofauna
Source: PLoS One. 2017 Sep 20;12(9):e0184768. doi: 10.1371/journal.pone.0184768 (PMC5607163; doi:10.1371/journal.pone.0184768)
Supplement: S1 Dataset — Dataset includes information on host, year and location as well as results of screening and virus genotyping. All locations are approximate having been subjected to geographic masking to protect the privacy of private landowners. Details of the geographic masking are included in the file. (XLSX) [file pone.0184768.s001.xlsx]

## Sheet: readme
Supporting Information for Price et al. (2017), Screening of a long-term sample set reveals two Ranavirus lineages in British herpetofauna Field names and descriptions: full_id unique sample identifier year year of incident spp the vertebrate species sampled. Bbufo = Bufo bufo, gcn = Triturus cristatus, Malp = Icthyosaurus alpestris, Marsh_frog = Pelophylax ridibunda, Natterjack = Epidalea calami…

## Sheet: data 
full_id	year	spp	County	Country	qPCR	cPCR	for	rev	virus	incident_id	approx_level	x_jitt	y_jitt
XT_0008_16	1992	Rtemp	Hampshire	England	POS	POS	yes	yes	FV3	2	NA	-1.08586	50.7807
XT_0009_16	1992	Rtemp	Hampshire	England	POS	POS	yes	yes	FV3	2	NA	-1.08586	50.7807
XT_0010_16	1992	Rtemp	Hampshire	England	POS	POS	yes	yes	FV3	2	NA	-1.08586	50.7807
XT_0099_16	1992	Rtemp	Greater_london	England	POS	POS	yes	yes	FV3	4	NA	-0.38922	51.4587
XT_0100_16	1992	Rtemp	Greater_London	England	POS	POS	yes	yes	FV3	4	NA	-0.38922	51.4587
XT_0125_16	1992	Rtemp	Greater_London	England	POS	POS	yes	yes	FV3	4	NA	-0.38922	51.4587
XT_0274_16	1992	Rtemp	Hampshire	England	POS	POS	yes	yes	FV3	3	NA	-1.10075	50.8228
XT_0275_16	1992	Rtemp	Hampshire	England	POS	POS	yes	yes	FV3	3	NA	-1.10075	50.8228
XT_0276_16	1992	Rtemp	Hampshire	England	POS	POS	ND	ND	nd	3	NA	-1.10075	50.8228
XT_0764_15	1992	Rtemp	Dorset	England	POS	POS	yes	yes	FV3	1	NA	-1.90561	50.7742
XT_0765_15	1992	Rtemp	Dorset	England	POS	POS	yes	yes	FV3	1	NA	-1.90561	50.7742
XT_0766_15	1992	Rtemp	Dorset	England	POS	POS	yes	yes	FV3	1	NA	-1.90561	50.7742
XT_0052_16	1993	Rtemp	Surrey	England	NEG	NEG	NA	NA	nd	6	NA	-0.729084	51.1213
XT_0053_16	1993	Rtemp	Surrey	England	NEG	NEG	NA	NA	nd	6	NA	-0.729084	51.1213
XT_0059_16	1993	Rtemp	Surrey	England	NEG	NEG	NA	NA	nd	6	NA	-0.729084	51.1213
XT_0064_16	1993	Rtemp	West_Sussex	England	POS	POS	yes	yes	FV3	9	NA	-0.122914	51.1614
XT_0065_16	1993	Rtemp	West_Sussex	England	POS	POS	yes	yes	FV3	9	NA	-0.122914	51.1614
XT_0066_16	1993	Rtemp	West_Sussex	England	POS	POS	yes	yes	FV3	9	NA	-0.122914	51.1614
XT_0091_16	1993	Rtemp	Greater_london	England	POS	POS	yes	yes	FV3	11	NA	-0.099333	51.2999
XT_0277_16	1993	Rtemp	West_Sussex	England	POS	POS	yes	yes	FV3	7	NA	-0.273671	50.8102
XT_0278_16	1993	Rtemp	West_Sussex	England	POS	POS	yes	yes	FV3	7	NA	-0.273671	50.8102
XT_0279_16	1993	Rtemp	West_Sussex	England	POS	POS	ND	ND	nd	7	NA	-0.273671	50.8102
XT_0280_16	1993	Rtemp	Surrey	England	POS	POS	yes	yes	FV3	10	NA	-0.146938	51.2744
XT_0281_16	1993	Rtemp	Surrey	England	POS	POS	yes	yes	FV3	10	NA	-0.146938	51.2744
XT_0283_16	1993	Rtemp	Kent	England	POS	POS	yes	yes	FV3	14	NA	1.39012	51.2525
XT_0284_16	1993	Rtemp	Kent	England	POS	POS	yes	yes	FV3	14	NA	1.39012	51.2525
XT_0286_16	1993	Rtemp	Kent	England	POS	POS	ND	ND	nd	14	NA	1.39012	51.2525
XT_0287_16	1993	Rtemp	Surrey	England	POS	POS	ND	ND	nd	10	NA	-0.146938	51.2744
XT_0338_16	1993	Rtemp	Essex	England	POS	POS	yes	yes	FV3	13	NA	0.446169	51.5912
XT_0339_16	1993	Rtemp	Essex	England	POS	POS	yes	yes	FV3	13	NA	0.446169	51.5912
XT_0341_16	1993	Rtemp	Essex	England	POS	POS	ND	ND	nd	13	NA	0.446169	51.5912
XT_0353_16	1993	unk_newt	West_Sussex	England	POS	POS	yes	ND	FV3	7	NA	-0.273671	50.8102
XT_0354_16	1993	slow_worm	West_Sussex	England	POS	POS	yes	ND	FV3	7	NA	-0.273671	50.8102
XT_0377_93	1993	Rtemp	Essex	England	NEG	NA	NA	NA	nd	15	NA	1.23275	51.8059
XT_0538_93	1993	Bbufo	Hampshire	England	NEG	NA	NA	NA	nd	5	NA	-1.20077	50.8052
XT_0546_93	1993	Rtemp	Greater_London	England	NEG	NA	NA	NA	nd	12	NA	-0.16333	51.5589
XT_0759_15	1993	Rtemp	West_Sussex	England	POS	POS	yes	yes	FV3	8	NA	-0.342956	50.8041
XT_0760_15	1993	Rtemp	West_Sussex	England	POS	POS	yes	yes	FV3	8	NA	-0.342956	50.8041
XT_0761_15	1993	Rtemp	West_Sussex	England	POS	POS	yes	yes	FV3	8	NA	-0.342956	50.8041
XT_0762_15	1993	Rtemp	West_Sussex	England	POS	POS	yes	yes	FV3	8	NA	-0.342956	50.8041
XT_0763_15	1993	Rtemp	West_Sussex	England	POS	POS	yes	yes	FV3	8	NA	-0.342956	50.8041
XT_0092_16	1994	Rtemp	Greater_london	England	POS	POS	yes	yes	FV3	18	NA	-0.0614232	51.3312
XT_0086_16	1995	Rtemp	Greater_london	England	POS	POS	yes	yes	FV3	20	NA	-0.179906	51.3548
XT_0087_16	1995	Rtemp	Greater_london	England	POS	POS	yes	yes	FV3	20	NA	-0.179906	51.3548
XT_0088_16	1995	Rtemp	Greater_london	England	POS	POS	yes	yes	FV3	20	NA	-0.179906	51.3548
XT_0093_16	1995	Rtemp	Greater_london	England	POS	POS	yes	yes	FV3	21	NA	0.00133115	51.3085
XT_0789_15	1995	Rtemp	Surrey	England	POS	POS	yes	yes	CMTV	19	NA	-0.28333	51.2667
XT_0790_15	1995	Rtemp	Surrey	England	POS	POS	yes	yes	CMTV	19	NA	-0.28333	51.2667
XT_0791_15	1995	Rtemp	Surrey	England	POS	POS	yes	yes	CMTV	19	NA	-0.28333	51.2667
XT_0792_15	1995	Rtemp	Surrey	England	POS	POS	yes	yes	CMTV	19	NA	-0.28333	51.2667
XT_0793_15	1995	Rtemp	Surrey	England	POS	POS	yes	yes	CMTV	19	NA	-0.28333	51.2667
XT_0794_15	1995	Bbufo	Surrey	England	POS	POS	yes	yes	CMTV	19	NA	-0.28333	51.2667
XT_0795_15	1995	Bbufo	Surrey	England	POS	POS	yes	yes	CMTV	19	NA	-0.28333	51.2667
XT_0915_96	1996	Bbufo	Surrey	England	POS	POS	yes	yes	FV3	22	NA	-0.213159	51.3166
XT_0121_16	2000	Rtemp	Merseyside	England	NEG	NEG	NA	NA	nd	24	NA	-3.02801	53.3884
XT_0122_16	2000	Rtemp	Merseyside	England	NEG	NEG	NA	NA	nd	24	NA	-3.02801	53.3884
XT_0123_16	2000	Rtemp	Merseyside	England	NEG	NEG	NA	NA	nd	24	NA	-3.02801	53.3884
XT_1068_04	2004	Rtemp	Greater_Manchester	England	NEG	NA	NA	NA	nd	25	NA	-2.20721	53.4027
XT_1293_04	2004	Rtemp	Greater_Manchester	England	NEG	NA	NA	NA	nd	25	NA	-2.20721	53.4027
XT_1310_04	2004	Rtemp	Kent	England	POS	POS	yes	yes	FV3	26	NA	1.17185	51.4412
XT_1046_05	2005	Rtemp	Merseyside	England	NEG	NA	NA	NA	nd	27	NA	-3.06154	53.5686
XT_0639_06	2006	Rtemp	Warwickshire	England	NEG	NA	NA	NA	nd	28	part_postcode	-1.52526	52.3222
XT_0210_07	2007	Rtemp	Kent	England	NEG	NA	NA	NA	nd	33	NA	0.175675	51.1237
XT_0245_07	2007	Rtemp	Greater_London	England	NEG	NA	NA	NA	nd	36	city	-0.119973	51.59
XT_0247_07	2007	Bbufo	Avon	England	NEG	NA	NA	NA	nd	29	NA	-2.58362	51.4733
XT_0250_07	2007	Rtemp	Greater_London	England	NEG	NA	NA	NA	nd	36	city	-0.119973	51.59
XT_0261_07	2007	Rtemp	Greater_London	England	NEG	NA	NA	NA	nd	31	part_postcode	-0.477674	51.5849
XT_0263_07	2007	Rtemp	Greater_London	England	NEG	NA	NA	NA	nd	31	part_postcode	-0.477674	51.5849
XT_0265_07	2007	Rtemp	Greater_London	England	NEG	NA	NA	NA	nd	31	part_postcode	-0.477674	51.5849
XT_0269_07	2007	Rtemp	Greater_London	England	NEG	NA	NA	NA	nd	31	part_postcode	-0.477674	51.5849
XT_0270_07	2007	Rtemp	Greater_London	England	NEG	NA	NA	NA	nd	31	part_postcode	-0.477674	51.5849
XT_0271_07	2007	Rtemp	Greater_London	England	NEG	NA	NA	NA	nd	31	part_postcode	-0.477674	51.5849
XT_0278_07	2007	Rtemp	Greater_London	England	NEG	NA	NA	NA	nd	35	NA	-0.210996	51.5267
XT_0279_07	2007	Rtemp	Greater_London	England	NEG	NA	NA	NA	nd	35	NA	-0.210996	51.5267
XT_0305_07	2007	Rtemp	Greater_London	England	NEG	NA	NA	NA	nd	35	NA	-0.210996	51.5267
XT_0366_07	2007	Rtemp	Greater_London	England	NEG	NA	NA	NA	nd	35	NA	-0.210996	51.5267
XT_0374_07	2007	Rtemp	Greater_London	England	NEG	NA	NA	NA	nd	37	NA	-0.166393	51.5897
XT_0467_07	2007	Rtemp	NA	Wales	NEG	NA	NA	NA	nd	30	NA	-4.22645	53.3245
XT_0471_07	2007	Rtemp	NA	Wales	NEG	NA	NA	NA	nd	30	NA	-4.22645	53.3245
XT_0472_07	2007	Rtemp	NA	Wales	NEG	NA	NA	NA	nd	30	NA	-4.22645	53.3245
XT_0473_07	2007	Rtemp	NA	Wales	NEG	NA	NA	NA	nd	30	NA	-4.22645	53.3245
XT_0474_07	2007	Rtemp	NA	Wales	NEG	NA	NA	NA	nd	30	NA	-4.22645	53.3245
XT_0475_07	2007	Rtemp	NA	Wales	NEG	NA	NA	NA	nd	30	NA	-4.22645	53.3245
XT_0476_07	2007	Rtemp	NA	Wales	NEG	NA	NA	NA	nd	30	NA	-4.22645	53.3245
XT_0477_07	2007	Rtemp	NA	Wales	NEG	NA	NA	NA	nd	30	NA	-4.22645	53.3245
XT_0532_07	2007	Rtemp	Greater_London	England	NEG	NA	NA	NA	nd	32	part_postcode	-0.315697	51.5235
XT_0552_07	2007	Rtemp	East_Sussex	England	NEG	NA	NA	NA	nd	34	part_postcode	0.494645	50.8525
XT_0553_07	2007	Rtemp	East_Sussex	England	NEG	NA	NA	NA	nd	34	part_postcode	0.494645	50.8525
XT_0410_08	2008	Bbufo	NA	England	NEG	NA	NA	NA	nd	38	NA	NA	NA
XT_0411_08	2008	Bbufo	NA	England	NEG	NA	NA	NA	nd	38	NA	NA	NA
XT_0414_08	2008	Bbufo	NA	Wales	NEG	NA	NA	NA	nd	39	country	-3.55017	52.3093
XT_0415_08	2008	Bbufo	NA	Wales	NEG	NA	NA	NA	nd	39	country	-3.55017	52.3093
XT_0416_08	2008	Bbufo	Isle_of_Wight	England	NEG	NA	NA	NA	nd	40	NA	-1.31197	50.6624
XT_0277_09	2009	Rtemp	Kent	England	NEG	NA	NA	NA	nd	48	NA	1.01501	51.286
XT_0296_09	2009	Bbufo	Lincolnshire	England	NEG	NA	NA	NA	nd	49	NA	-0.42455	53.5172
XT_0719_09	2009	Rtemp	Lancashire	England	NEG	NA	NA	NA	nd	43	NA	-2.69688	53.7847
XT_0771_09	2009	Rtemp	Greater_London	England	POS	POS	yes	yes	NA	46	NA	0.038502	51.4794
XT_0772_09	2009	Rtemp	Greater_London	England	NEG	NA	NA	NA	nd	46	NA	0.038502	51.4794
XT_0773_09	2009	Rtemp	Greater_London	England	NEG	NA	NA	NA	nd	46	NA	0.038502	51.4794
XT_0923_09	2009	Rtemp	West_Yorkshire	England	POS	POS	yes	yes	FV3	47	NA	-1.89559	53.6793
XT_0924_09	2009	Rtemp	West_Yorkshire	England	NEG	NA	NA	NA	nd	47	NA	-1.89559	53.6793
XT_0934_09	2009	Rtemp	Surrey	England	POS	NEG	ND	ND	nd	44	NA	-0.165323	51.383
XT_0935_09	2009	Rtemp	Surrey	England	POS	NEG	ND	ND	nd	44	NA	-0.165323	51.383
XT_0936_09	2009	Rtemp	Surrey	England	POS	NEG	ND	ND	nd	44	NA	-0.165323	51.383
XT_0937_09	2009	Rtemp	Surrey	England	NEG	NA	NA	NA	nd	44	NA	-0.165323	51.383
XT_0962_09	2009	Bbufo	Greater_London	England	NEG	NA	NA	NA	nd	45	NA	-0.109698	51.4834
XT_0985_09	2009	Rtemp	Surrey	England	POS	POS	yes	yes	FV3	42	NA	-0.100947	51.1903
XT_1007_09	2009	Rtemp	Suffolk	England	POS	NEG	ND	ND	nd	50	NA	1.7542	52.4912
XT_1008_09	2009	smooth_newt	Suffolk	England	NEG	NA	NA	NA	nd	50	NA	1.7542	52.4912
XT_1009_09	2009	smooth_newt	Suffolk	England	NEG	NA	NA	NA	nd	50	NA	1.7542	52.4912
XT_1010_09	2009	smooth_newt	Suffolk	England	NEG	NA	NA	NA	nd	50	NA	1.7542	52.4912
XT_1143_09	2009	Rtemp	Greater_Manchester	England	POS	POS	yes	yes	FV3	41	NA	-2.57517	53.563
XT_0159_10	2010	gcn	Cumbria	England	NEG	NA	NA	NA	nd	64	NA	-2.66036	54.9801
XT_0160_10	2010	gcn	Cumbria	England	NEG	NA	NA	NA	nd	64	NA	-2.66036	54.9801
XT_0162_10	2010	gcn	Cumbria	England	NEG	NA	NA	NA	nd	64	NA	-2.66036	54.9801
XT_0163_10	2010	gcn	Cumbria	England	NEG	NA	NA	NA	nd	64	NA	-2.66036	54.9801
XT_0164_10	2010	gcn	Cumbria	England	NEG	NA	NA	NA	nd	64	NA	-2.66036	54.9801
XT_0199_10	2010	Rtemp	Derbyshire	England	NEG	NA	NA	NA	nd	62	NA	-1.54688	53.0372
XT_0218_10	2010	Rtemp	Dumfries_and_Galloway	Scotland	NEG	NA	NA	NA	nd	53	NA	-4.65783	54.7784
XT_0220_10	2010	Bbufo	East_Sussex	England	NEG	NA	NA	NA	nd	60	NA	0.223743	51.0475
XT_0256_10	2010	Rtemp	Herefordshire	England	NEG	NA	NA	NA	nd	51	NA	-2.99143	52.1923
XT_0455_10	2010	Rtemp	Greater_London	England	NEG	NA	NA	NA	nd	59	NA	-0.183868	51.4728
XT_0456_10	2010	Rtemp	Greater_London	England	POS	NEG	ND	ND	nd	61	NA	-0.15825	51.4874
XT_0585_10	2010	Rtemp	Greater_Manchester	England	NEG	NA	NA	NA	nd	56	NA	-2.2959	53.4018
XT_0589_10	2010	Rtemp	Greater_Manchester	England	NEG	NA	NA	NA	nd	56	NA	-2.2959	53.4018
XT_0593_10	2010	Rtemp	Greater_Manchester	England	NEG	NA	NA	NA	nd	56	NA	-2.2959	53.4018
XT_0594_10	2010	Rtemp	Greater_Manchester	England	NEG	NA	NA	NA	nd	56	NA	-2.2959	53.4018
XT_0596_10	2010	Rtemp	Greater_Manchester	England	NEG	NA	NA	NA	nd	56	NA	-2.2959	53.4018
XT_0710_10	2010	Rtemp	West_Yorkshire	England	POS	POS	yes	yes	FV3	63	NA	-1.81346	53.5944
XT_0711_10	2010	Rtemp	West_Yorkshire	England	POS	POS	yes	yes	FV3	63	NA	-1.81346	53.5944
XT_0713_10	2010	Rtemp	Greater_London	England	POS	NEG	ND	ND	nd	57	NA	-0.124007	51.2287
XT_0714_10	2010	Rtemp	West_Yorkshire	England	POS	POS	yes	yes	FV3	63	NA	-1.81346	53.5944
XT_0715_10	2010	Rtemp	West_Yorkshire	England	NEG	NA	NA	NA	nd	63	NA	-1.81346	53.5944
XT_0785_10	2010	Rtemp	Greater_London	England	NEG	NA	NA	NA	nd	61	NA	-0.15825	51.4874
XT_0786_10	2010	Rtemp	West_Sussex	England	POS	NEG	ND	ND	nd	54	NA	-0.131533	50.93
XT_0846_10	2010	Rtemp	Cheshire	England	POS	POS	yes	yes	FV3	55	NA	-2.31923	53.372
XT_0848_10	2010	Rtemp	Hampshire	England	POS	POS	yes	yes	FV3	52	NA	-1.29771	50.9078
XT_0865_10	2010	Rtemp	Surrey	England	POS	POS	yes	yes	FV3	58	NA	-0.101902	51.3594
XT_0866_10	2010	Rtemp	Surrey	England	POS	POS	yes	yes	FV3	58	NA	-0.101902	51.3594
XT_0871_10	2010	Rtemp	Cheshire	England	POS	POS	yes	yes	FV3	55	NA	-2.31923	53.372
XT_0872_10	2010	Rtemp	Cheshire	England	POS	POS	yes	yes	FV3	55	NA	-2.31923	53.372
XT_0876_10	2010	Rtemp	Surrey	England	POS	POS	yes	yes	FV3	58	NA	-0.101902	51.3594
XT_0877_10	2010	Rtemp	Hampshire	England	POS	POS	yes	yes	FV3	52	NA	-1.29771	50.9078
XT_0887_10	2010	Rtemp	Hampshire	England	POS	POS	ND	ND	nd	52	NA	-1.29771	50.9078
XT_0888_10	2010	Rtemp	West_Yorkshire	England	POS	POS	yes	yes	FV3	63	NA	-1.81346	53.5944
XT_0160_11	2011	Rtemp	West_Sussex	England	POS	POS	yes	yes	FV3	68	NA	-0.642078	50.7329
XT_0163_11	2011	Rtemp	East_Yorkshire	England	NEG	NA	NA	NA	nd	82	NA	-0.369976	53.7795
XT_0189_11	2011	Rtemp	Greater_London	England	NEG	NA	NA	NA	nd	72	NA	-0.431727	51.6541
XT_0204_11	2011	Rtemp	Greater_London	England	NEG	NA	NA	NA	nd	74	NA	-0.171901	51.5434
XT_0213_11	2011	Bbufo	Kent	England	NEG	NA	NA	NA	nd	80	part_postcode	1.15387	51.334
XT_0248_11	2011	Bbufo	Suffolk	England	NEG	NA	NA	NA	nd	81	NA	1.13914	52.0526
XT_0329_11	2011	gcn	Suffolk	England	NEG	NA	yes	yes	FV3	83	NA	1.5175	52.1517
XT_0468_11	2011	Rtemp	Greater_Manchester	England	NEG	NA	NA	NA	nd	75	NA	-2.14197	53.613
XT_0512_11	2011	Bbufo	NA	Scotland	NEG	NA	NA	NA	nd	65	country	-4.06072	56.5124
XT_0549_11	2011	palmate	Essex	England	NEG	NA	NA	NA	nd	77	NA	0.316786	51.5763
XT_0603_11	2011	Rtemp	Nottinghamshire	England	NEG	NA	NA	NA	nd	76	NA	-1.13645	52.9614
XT_0604_11	2011	smooth_newt	Flintshire	Wales	NEG	NA	NA	NA	nd	67	part_postcode	-3.05943	53.1016
XT_0605_11	2011	smooth_newt	Flintshire	Wales	POS	POS	yes	yes	FV3	67	part_postcode	-3.05943	53.1016
XT_0606_11	2011	Marsh_frog	Kent	England	NEG	NA	NA	NA	nd	78	NA	0.47109	51.4847
XT_0607_11	2011	Bbufo	Kent	England	NEG	NA	NA	NA	nd	78	NA	0.47109	51.4847
XT_0608_11	2011	Bbufo	Nottinghamshire	England	NEG	NA	NA	NA	nd	79	NA	-1.13796	53.0941
XT_0613_11	2011	Bbufo	Nottinghamshire	England	NEG	NA	NA	NA	nd	79	NA	-1.13796	53.0941
XT_0619_11	2011	Bbufo	Greater_London	England	POS	NEG	ND	ND	nd	70	NA	-0.384518	51.5503
XT_0621_11	2011	smooth_newt	Greater_London	England	NEG	NA	NA	NA	nd	70	NA	-0.384518	51.5503
XT_0665_11	2011	Rtemp	Leicestershire	England	NEG	NA	NA	NA	nd	73	NA	-1.29177	52.6273
XT_0696_11	2011	Rtemp	Devon	England	POS	POS	yes	yes	CMTV	66	NA	-4.11577	50.4516
XT_0804_11	2011	Rtemp	Surrey	England	NEG	NA	NA	NA	nd	71	NA	-0.188106	51.3921
XT_0938_11	2011	Rtemp	Merseyside	England	NEG	NA	NA	NA	nd	69	NA	-3.07284	53.3316
XT_0113_13	2013	Rtemp	NA	ROI	NEG	NA	NA	NA	nd	84	part_postcode	-7.06499	53.3363
XT_0114_13	2013	Rtemp	NA	ROI	NEG	NA	NA	NA	nd	84	country	-7.06499	53.3363
XT_0115_13	2013	Rtemp	NA	ROI	NEG	NA	NA	NA	nd	84	country	-7.06499	53.3363
XT_0116_13	2013	Rtemp	NA	ROI	NEG	NA	NA	NA	nd	84	country	-7.06499	53.3363
XT_0117_13	2013	Rtemp	NA	ROI	NEG	NA	NA	NA	nd	84	country	-7.06499	53.3363
XT_0118_13	2013	Rtemp	NA	ROI	NEG	NA	NA	NA	nd	84	country	-7.06499	53.3363
XT_0119_13	2013	Rtemp	NA	ROI	NEG	NA	NA	NA	nd	84	country	-7.06499	53.3363
XT_0120_13	2013	Rtemp	NA	ROI	NEG	NA	NA	NA	nd	84	country	-7.06499	53.3363
XT_0317_13	2013	Bbufo	Norfolk	England	NEG	NA	NA	NA	nd	91	part_postcode	0.844695	52.8607
XT_0369_13	2013	Rtemp	North_Yorkshire	England	NEG	NA	NA	NA	nd	89	NA	-1.08762	53.9732
XT_0386_13	2013	Rtemp	Greater_London	England	NEG	NA	NA	NA	nd	86	NA	-2.06425	52.7442
XT_0388_13	2013	Bbufo	Suffolk	England	NEG	NA	NA	NA	nd	88	NA	0.548038	52.2918
XT_0412_13	2013	Rtemp	NA	Fife	NEG	NA	NA	NA	nd	90	NA	-2.83225	56.3089
XT_0449_13	2013	Rtemp	Greater_London	England	NEG	NA	NA	NA	nd	87	part_postcode	-0.19341	51.4642
XT_0450_13	2013	Rtemp	Greater_London	England	NEG	NA	NA	NA	nd	87	part_postcode	-0.19341	51.4642
XT_0723_15	2013	Bbufo	Shropshire	England	NEG	NA	NA	NA	nd	85	NA	-2.34823	52.4847
XT_0771_15	2013	Bbufo	North_Yorkshire	England	NEG	NA	NA	NA	nd	189	NA	-1.71533	53.9212
XT_0166_14	2014	Bbufo	Hampshire	England	NEG	NA	NA	NA	nd	109	NA	-1.38049	51.1434
XT_0168_14	2014	Bbufo	Hampshire	England	NEG	NA	NA	NA	nd	109	NA	-1.38049	51.1434
XT_0169_14	2014	Bbufo	Hampshire	England	POS	POS	yes	yes	FV3	109	NA	-1.38049	51.1434
XT_0185_14	2014	Bbufo	Hampshire	England	NEG	NA	NA	NA	nd	109	NA	-1.38049	51.1434
XT_0186_14	2014	Bbufo	Hampshire	England	NEG	NA	NA	NA	nd	109	NA	-1.38049	51.1434
XT_0187_14	2014	Bbufo	Hampshire	England	NEG	NA	NA	NA	nd	109	NA	-1.38049	51.1434
XT_0191_14	2014	Rtemp	NA	ROI	NEG	NA	NA	NA	nd	92	country	-8.17654	53.4138
XT_0192_14	2014	Rtemp	NA	ROI	NEG	NA	NA	NA	nd	92	country	-8.17654	53.4138
XT_0193_14	2014	Rtemp	NA	ROI	NEG	NA	NA	NA	nd	92	country	-8.17654	53.4138
XT_0196_14	2014	Rtemp	Cornwall	England	NEG	NA	NA	NA	nd	99	NA	-4.63889	50.3627
XT_0201_14	2014	Rtemp	NA	ROI	NEG	NA	NA	NA	nd	92	country	-8.17654	53.4138
XT_0202_14	2014	Rtemp	NA	ROI	NEG	NA	NA	NA	nd	92	country	-8.17654	53.4138
XT_0247_14	2014	Bbufo	Devon	England	NEG	NA	NA	NA	nd	107	NA	-4.10632	51.2253
XT_0248_14	2014	Bbufo	Devon	England	NEG	NA	NA	NA	nd	107	NA	-4.10632	51.2253
XT_0249_14	2014	Bbufo	Devon	England	NEG	NA	NA	NA	nd	107	NA	-4.10632	51.2253
XT_0270_14	2014	Rtemp	Greater_London	England	NEG	NA	NA	NA	nd	118	NA	-0.303938	51.5221
XT_0271_14	2014	Rtemp	Greater_London	England	NEG	NA	NA	NA	nd	120	NA	-0.193068	51.4534
XT_0290_14	2014	Bbufo	Greater_London	England	NEG	NA	NA	NA	nd	123	NA	-0.0579615	51.5485
XT_0291_14	2014	Bbufo	Greater_London	England	NEG	NA	NA	NA	nd	123	NA	-0.0579615	51.5485
XT_0292_14	2014	Bbufo	Greater_London	England	NEG	NA	NA	NA	nd	123	NA	-0.0579615	51.5485
XT_0293_14	2014	Bbufo	Berkshire	England	NEG	NA	NA	NA	nd	108	NA	-1.53411	51.3457
XT_0294_14	2014	Bbufo	Berkshire	England	NEG	NA	NA	NA	nd	108	NA	-1.53411	51.3457
XT_0295_14	2014	Bbufo	Berkshire	England	NEG	NA	NA	NA	nd	108	NA	-1.53411	51.3457
XT_0322_14	2014	Bbufo	Cumbria	England	NEG	NA	NA	NA	nd	114	NA	-3.574	54.5841
XT_0335_14	2014	Bbufo	Highlands	Scotland	NEG	NA	NA	NA	nd	131	NA	-4.09164	57.7356
XT_0336_14	2014	Bbufo	Highlands	Scotland	NEG	NA	NA	NA	nd	131	NA	-4.09164	57.7356
XT_0337_14	2014	Bbufo	Cumbria	England	POS	POS	yes	yes	FV3	114	NA	-3.574	54.5841
XT_0338_14	2014	Bbufo	Highlands	Scotland	NEG	NA	NA	NA	nd	131	NA	-4.09164	57.7356
XT_0340_14	2014	Bbufo	Highlands	Scotland	NEG	NA	NA	NA	nd	131	NA	-4.09164	57.7356
XT_0345_14	2014	Bbufo	East_Sussex	England	NEG	NA	NA	NA	nd	112	NA	-0.179377	50.7938
XT_0346_14	2014	Bbufo	East_Sussex	England	NEG	NA	NA	NA	nd	112	NA	-0.179377	50.7938
XT_0347_14	2014	Bbufo	East_Sussex	England	NEG	NA	NA	NA	nd	112	NA	-0.179377	50.7938
XT_0348_14	2014	Bbufo	East_Sussex	England	NEG	NA	NA	NA	nd	112	NA	-0.179377	50.7938
XT_0369_14	2014	Rtemp	Highlands	Scotland	NEG	NA	NA	NA	nd	132	NA	-3.93615	57.9949
XT_0375_14	2014	smooth_newt	Bedfordshire	England	NEG	NA	NA	NA	nd	119	NA	-0.681927	51.9017
XT_0379_14	2014	Bbufo	North_Yorkshire	England	POS	POS	yes	yes	FV3	128	NA	-1.80664	54.0136
XT_0380_14	2014	Bbufo	North_Yorkshire	England	NEG	NA	NA	NA	nd	128	NA	-1.80664	54.0136
XT_0381_14	2014	Bbufo	North_Yorkshire	England	NEG	NA	NA	NA	nd	128	NA	-1.80664	54.0136
XT_0393_14	2014	Bbufo	Jersey	British_Crown_Dependency	NEG	NA	NA	NA	nd	93	part_postcode	-2.22775	49.1827
XT_0395_14	2014	Bbufo	Jersey	British_Crown_Dependency	NEG	NA	NA	NA	nd	93	part_postcode	-2.22775	49.1827
XT_0447_14	2014	gcn	Lancashire	England	NEG	NA	NA	NA	nd	117	NA	-2.39259	53.6395
XT_0448_14	2014	gcn	Lancashire	England	NEG	NA	NA	NA	nd	117	NA	-2.39259	53.6395
XT_0449_14	2014	smooth_newt	Lancashire	England	NEG	NA	NA	NA	nd	117	NA	-2.39259	53.6395
XT_0450_14	2014	Rtemp	Cheshire	England	NEG	NA	NA	NA	nd	113	NA	-2.56314	53.2678
XT_0457_14	2014	Rtemp	Essex	England	NEG	NA	NA	NA	nd	125	NA	0.0457765	51.6561
XT_0468_14	2014	Rtemp	Merseyside	England	NEG	NA	NA	NA	nd	111	NA	-2.9595	53.4257
XT_0516_14	2014	Rtemp	Cornwall	England	NEG	NA	NA	NA	nd	101	NA	-4.3965	50.4551
XT_0517_14	2014	Rtemp	Cornwall	England	NEG	NA	NA	NA	nd	101	NA	-4.3965	50.4551
XT_0518_14	2014	Rtemp	Cornwall	England	NEG	NA	NA	NA	nd	100	NA	-4.56896	50.2966
XT_0520_14	2014	Rtemp	Cornwall	England	NEG	NA	NA	NA	nd	96	NA	-5.0285	50.368
XT_0521_14	2014	Rtemp	Cornwall	England	NEG	NA	NA	NA	nd	103	NA	-4.4621	50.716
XT_0522_14	2014	Rtemp	Cornwall	England	NEG	NA	NA	NA	nd	103	NA	-4.4621	50.716
XT_0523_14	2014	Rtemp	Cornwall	England	NEG	NA	NA	NA	nd	97	NA	-4.77487	50.43
XT_0524_14	2014	Rtemp	Cornwall	England	NEG	NA	NA	NA	nd	94	NA	-5.33188	50.2448
XT_0525_14	2014	Rtemp	Cornwall	England	NEG	NA	NA	NA	nd	94	NA	-5.33188	50.2448
XT_0526_14	2014	Rtemp	Cornwall	England	NEG	NA	NA	NA	nd	96	NA	-5.0285	50.368
XT_0527_14	2014	Rtemp	Cornwall	England	NEG	NA	NA	NA	nd	105	NA	-4.35071	50.6284
XT_0529_14	2014	Rtemp	Cornwall	England	NEG	NA	NA	NA	nd	104	NA	-4.2688	50.4939
XT_0530_14	2014	Bbufo	Cornwall	England	NEG	NA	NA	NA	nd	98	NA	-4.70956	50.3364
XT_0531_14	2014	Bbufo	Cornwall	England	NEG	NA	NA	NA	nd	95	NA	-4.94775	50.2704
XT_0532_14	2014	Bbufo	Cornwall	England	NEG	NA	NA	NA	nd	102	NA	-4.3305	50.5046
XT_0548_14	2014	Bbufo	Cornwall	England	NEG	NA	NA	NA	nd	95	NA	-4.94775	50.2704
XT_0549_14	2014	Rtemp	Cornwall	England	NEG	NA	NA	NA	nd	97	NA	-4.77487	50.43
XT_0550_14	2014	Bbufo	Cornwall	England	NEG	NA	NA	NA	nd	98	NA	-4.70956	50.3364
XT_0558_14	2014	smooth_newt	Lancashire	England	NEG	NA	NA	NA	nd	117	NA	-2.39259	53.6395
XT_0569_14	2014	Rtemp	Cornwall	England	NEG	NA	NA	NA	nd	96	NA	-5.0285	50.368
XT_0571_14	2014	Bbufo	Cornwall	England	NEG	NA	NA	NA	nd	95	NA	-4.94775	50.2704
XT_0574_14	2014	Rtemp	Cornwall	England	NEG	NA	NA	NA	nd	96	NA	-5.0285	50.368
XT_0575_14	2014	Rtemp	Cornwall	England	NEG	NA	NA	NA	nd	97	NA	-4.77487	50.43
XT_0576_14	2014	Rtemp	Cornwall	England	NEG	NA	NA	NA	nd	97	NA	-4.77487	50.43
XT_0595_14	2014	Rtemp	Cornwall	England	NEG	NA	NA	NA	nd	94	NA	-5.33188	50.2448
XT_0596_14	2014	Rtemp	Cornwall	England	NEG	NA	NA	NA	nd	94	NA	-5.33188	50.2448
XT_0597_14	2014	Rtemp	Cornwall	England	NEG	NA	NA	NA	nd	94	NA	-5.33188	50.2448
XT_0598_14	2014	Rtemp	Cornwall	England	NEG	NA	NA	NA	nd	94	NA	-5.33188	50.2448
XT_0716_14	2014	Rtemp	Northumberland	England	NEG	NA	NA	NA	nd	130	NA	-1.59275	55.1052
XT_0730_14	2014	smooth_newt	Devon	England	NEG	NA	NA	NA	nd	106	NA	-4.07759	50.4054
XT_0742_14	2014	smooth_newt	Devon	England	NEG	NA	NA	NA	nd	106	NA	-4.07759	50.4054
XT_0765_14	2014	Rtemp	Kent	England	NEG	NA	NA	NA	nd	127	NA	1.09802	51.0915
XT_0772_15	2014	Bbufo	North_Yorkshire	England	NEG	NA	NA	NA	nd	189	NA	-1.71533	53.9212
XT_0867_14	2014	Rtemp	Greater_Manchester	England	NEG	NA	NA	NA	nd	121	NA	-2.33086	53.7466
XT_0868_14	2014	Rtemp	Greater_Manchester	England	NEG	NA	NA	NA	nd	121	NA	-2.33086	53.7466
XT_0869_14	2014	Rtemp	Greater_Manchester	England	NEG	NA	NA	NA	nd	121	NA	-2.33086	53.7466
XT_0886_14	2014	Rtemp	Cambridgeshire	England	NEG	NA	NA	NA	nd	126	NA	0.0622121	52.1292
XT_0887_14	2014	Rtemp	Greater_London	England	NEG	NA	NA	NA	nd	122	NA	-0.0712606	51.47
XT_0909_14	2014	Rtemp	Greater_London	England	NEG	NA	NA	NA	nd	122	NA	-0.0712606	51.47
XT_0910_14	2014	Rtemp	Greater_London	England	NEG	NA	NA	NA	nd	122	NA	-0.0712606	51.47
XT_0915_14	2014	Rtemp	Greater_London	England	NEG	NA	NA	NA	nd	122	NA	-0.0712606	51.47
XT_0922_14	2014	Rtemp	Greater_London	England	NEG	NA	NA	NA	nd	124	NA	0.0129826	51.4491
XT_0930_14	2014	Rtemp	Greater_London	England	NEG	NA	NA	NA	nd	124	NA	0.0129826	51.4491
XT_0932_14	2014	Bbufo	Cambridgeshire	England	NEG	NA	NA	NA	nd	129	NA	0.31324	52.1698
XT_1074_14	2014	Rtemp	West_Sussex	England	POS	POS	yes	yes	FV3	110	NA	-0.707287	51.0108
XT_1075_14	2014	Rtemp	West_Sussex	England	POS	POS	yes	yes	FV3	110	NA	-0.707287	51.0108
XT_1076_14	2014	Rtemp	Greater_Manchester	England	NEG	NA	NA	NA	nd	115	NA	-2.3586	53.3506
XT_1172_14	2014	Rtemp	Greater_Manchester	England	NEG	NA	NA	NA	nd	116	NA	-2.33021	53.3857
XT_0011_15	2015	smooth_newt	Surrey	England	NEG	NA	NA	NA	nd	154	NA	-0.429107	51.365
XT_0012_15	2015	smooth_newt	Surrey	England	NEG	NA	NA	NA	nd	154	NA	-0.429107	51.365
XT_0013_15	2015	smooth_newt	Surrey	England	NEG	NA	NA	NA	nd	154	NA	-0.429107	51.365
XT_0015_15	2015	smooth_newt	Surrey	England	NEG	NA	NA	NA	nd	154	NA	-0.429107	51.365
XT_0016_15	2015	smooth_newt	Surrey	England	NEG	NA	NA	NA	nd	154	NA	-0.429107	51.365
XT_0017_15	2015	smooth_newt	Surrey	England	NEG	NA	NA	NA	nd	154	NA	-0.429107	51.365
XT_0018_15	2015	smooth_newt	Surrey	England	NEG	NA	NA	NA	nd	154	NA	-0.429107	51.365
XT_0050_15	2015	smooth_newt	Surrey	England	NEG	NA	NA	NA	nd	155	NA	-0.448825	51.3808
XT_0148_15	2015	Rtemp	Oxfordshire	England	NEG	NA	NA	NA	nd	144	NA	-1.50774	51.8003
XT_0152_15	2015	Rtemp	Greater_London	England	NEG	NA	NA	NA	nd	166	NA	-0.162726	51.4502
XT_0153_15	2015	Rtemp	Greater_London	England	NEG	NA	NA	NA	nd	166	NA	-0.162726	51.4502
XT_0154_15	2015	Rtemp	Greater_London	England	NEG	NA	NA	NA	nd	166	NA	-0.162726	51.4502
XT_0162_15	2015	Rtemp	Greater_London	England	NEG	NA	NA	NA	nd	159	NA	-0.302217	51.4684
XT_0164_15	2015	Rtemp	Greater_London	England	NEG	NA	NA	NA	nd	166	NA	-0.162726	51.4502
XT_0165_15	2015	Rtemp	Greater_London	England	NEG	NA	NA	NA	nd	166	NA	-0.162726	51.4502
XT_0166_15	2015	Rtemp	Greater_London	England	NEG	NA	NA	NA	nd	166	NA	-0.162726	51.4502
XT_0167_15	2015	Rtemp	Greater_London	England	NEG	NA	NA	NA	nd	163	NA	-0.116948	51.3998
XT_0168_15	2015	Rtemp	Greater_London	England	NEG	NA	NA	NA	nd	163	NA	-0.116948	51.3998
XT_0169_15	2015	Rtemp	Greater_London	England	NEG	NA	NA	NA	nd	163	NA	-0.116948	51.3998
XT_0175_15	2015	Rtemp	Greater_London	England	NEG	NA	NA	NA	nd	164	NA	-0.343511	51.5746
XT_0199_15	2015	Bbufo	Cornwall	England	NEG	NA	NA	NA	nd	133	NA	-4.76986	50.3001
XT_0201_15	2015	Rtemp	Greater_Manchester	England	NEG	NA	NA	NA	nd	157	NA	-2.398	53.4225
XT_0222_15	2015	Rtemp	Kent	England	NEG	NA	NA	NA	nd	182	NA	0.346023	51.3925
XT_0223_15	2015	Rtemp	Kent	England	NEG	NA	NA	NA	nd	182	NA	0.346023	51.3925
XT_0224_15	2015	Rtemp	Tyne_&_Wear	England	NEG	NA	NA	NA	nd	151	NA	-2.22858	52.9878
XT_0231_15	2015	Rtemp	West_Midlands	England	NEG	NA	NA	NA	nd	146	NA	-1.98849	52.4675
XT_0235_15	2015	Rtemp	Greater_London	England	NEG	NA	NA	NA	nd	170	NA	-0.114251	51.5285
XT_0236_15	2015	Rtemp	Greater_London	England	NEG	NA	NA	NA	nd	170	NA	-0.114251	51.5285
XT_0247_15	2015	Rtemp	Gloucestershire	England	NEG	NA	NA	NA	nd	141	NA	-2.15483	51.6752
XT_0248_15	2015	Rtemp	Gloucestershire	England	NEG	NA	NA	NA	nd	141	NA	-2.15483	51.6752
XT_0251_15	2015	Bbufo	Cornwall	England	NEG	NA	NA	NA	nd	133	NA	-4.76986	50.3001
XT_0252_15	2015	Bbufo	Cornwall	England	NEG	NA	NA	NA	nd	133	NA	-4.76986	50.3001
XT_0257_15	2015	Rtemp	Wiltshire	England	NEG	NA	NA	NA	nd	140	NA	-2.08556	51.0631
XT_0259_15	2015	Rtemp	Greater_London	England	NEG	NA	NA	NA	nd	161	NA	-0.388498	51.5243
XT_0260_15	2015	Rtemp	Bedfordshire	England	NEG	NA	NA	NA	nd	172	NA	-0.432158	51.8485
XT_0277_15	2015	Rtemp	Northamptonshire	England	NEG	NA	NA	NA	nd	180	NA	-0.689392	52.3779
XT_0278_15	2015	Rtemp	Northamptonshire	England	NEG	NA	NA	NA	nd	180	NA	-0.689392	52.3779
XT_0281_15	2015	Rtemp	Northamptonshire	England	NEG	NA	NA	NA	nd	153	NA	-1.1808	52.0512
XT_0282_15	2015	Rtemp	Northamptonshire	England	NEG	NA	NA	NA	nd	153	NA	-1.1808	52.0512
XT_0283_15	2015	Rtemp	Northamptonshire	England	NEG	NA	NA	NA	nd	153	NA	-1.1808	52.0512
XT_0289_15	2015	Rtemp	Tyne_&_Wear	England	NEG	NA	NA	NA	nd	151	NA	-2.22858	52.9878
XT_0293_15	2015	Rtemp	Wiltshire	England	NEG	NA	NA	NA	nd	140	NA	-2.08556	51.0631
XT_0294_15	2015	Rtemp	Northamptonshire	England	NEG	NA	NA	NA	nd	180	NA	-0.689392	52.3779
XT_0295_15	2015	Rtemp	Wiltshire	England	NEG	NA	NA	NA	nd	140	NA	-2.08556	51.0631
XT_0305_15	2015	Rtemp	Nottinghamshire	England	NEG	NA	NA	NA	nd	184	NA	-1.17205	53.1089
XT_0306_15	2015	Rtemp	Buckinghamshire	England	NEG	NA	NA	NA	nd	158	NA	-0.632589	51.6798
XT_0310_15	2015	Rtemp	Avon	England	NEG	NA	NA	NA	nd	137	NA	-2.58796	51.4562
XT_0311_15	2015	Rtemp	Hertfordshire	England	NEG	NA	NA	NA	nd	162	NA	-0.616671	51.7562
XT_0312_15	2015	Rtemp	Hertfordshire	England	NEG	NA	NA	NA	nd	162	NA	-0.616671	51.7562
XT_0319_15	2015	Rtemp	Surrey	England	NEG	NA	NA	NA	nd	150	NA	-0.556168	51.3197
XT_0320_15	2015	Rtemp	Surrey	England	NEG	NA	NA	NA	nd	150	NA	-0.556168	51.3197
XT_0321_15	2015	Rtemp	Surrey	England	NEG	NA	NA	NA	nd	150	NA	-0.556168	51.3197
XT_0339_15	2015	Bbufo	Warwickshire	England	NEG	NA	NA	NA	nd	145	NA	-1.87992	52.2023
XT_0340_15	2015	Bbufo	Warwickshire	England	NEG	NA	NA	NA	nd	145	NA	-1.87992	52.2023
XT_0341_15	2015	Rtemp	Warwickshire	England	NEG	NA	NA	NA	nd	145	NA	-1.87992	52.2023
XT_0354_15	2015	Rtemp	Devon	England	NEG	NA	NA	NA	nd	135	NA	-4.35561	50.6442
XT_0356_15	2015	Rtemp	Leicestershire	England	NEG	NA	NA	NA	nd	176	NA	-1.22712	52.7619
XT_0369_15	2015	Rtemp	Warwickshire	England	NEG	NA	NA	NA	nd	152	NA	-1.61914	52.3177
XT_0371_15	2015	Rtemp	Essex	England	NEG	NA	NA	NA	nd	175	NA	-0.417099	51.9854
XT_0382_15	2015	Rtemp	Greater_London	England	NEG	NA	NA	NA	nd	169	NA	-0.173402	51.6335
XT_0383_15	2015	Rtemp	Avon	England	NEG	NA	NA	NA	nd	138	NA	-2.50125	51.4909
XT_0397_15	2015	Bbufo	Hertfordshire	England	NEG	NA	NA	NA	nd	177	NA	-0.276365	51.9137
XT_0446_15	2015	smooth_newt	Hertfordshire	England	NEG	NA	NA	NA	nd	173	NA	-0.315075	51.7174
XT_0447_15	2015	smooth_newt	Hertfordshire	England	NEG	NA	NA	NA	nd	173	NA	-0.315075	51.7174
XT_0489_15	2015	unk_newt	Bedfordshire	England	NEG	NA	NA	NA	nd	181	NA	-0.366145	52.1023
XT_0490_15	2015	unk_newt	Bedfordshire	England	NEG	NA	NA	NA	nd	181	NA	-0.366145	52.1023
XT_0491_15	2015	unk_newt	Bedfordshire	England	NEG	NA	NA	NA	nd	181	NA	-0.366145	52.1023
XT_0496_15	2015	Rtemp	Hertfordshire	England	NEG	NA	NA	NA	nd	186	NA	0.124062	51.8751
XT_0540_15	2015	Rtemp	Stirlingshire	Scotland	NEG	NA	NA	NA	nd	187	NA	-3.94357	56.1353
XT_0608_15	2015	Rtemp	Hampshire	England	NEG	NA	NA	NA	nd	147	NA	-0.760784	51.3212
XT_0643_16	2015	Nnatrix	Suffolk	England	NEG	NA	NA	NA	nd	192	NA	1.45594	52.2147
XT_0656_16	2015	Natterjack	Lancashire	England	NEG	NA	NA	NA	nd	160	NA	-2.92705	54.0966
XT_0657_16	2015	Rtemp	Surrey	England	NEG	NA	NA	NA	nd	148	NA	-0.55294	51.2817
XT_0658_16	2015	Rtemp	Lancashire	England	NEG	NA	NA	NA	nd	160	NA	-2.92705	54.0966
XT_0664_16	2015	Rtemp	Lancashire	England	NEG	NA	NA	NA	nd	156	NA	-2.72289	53.7569
XT_0665_16	2015	Rtemp	Warwickshire	England	NEG	NA	NA	NA	nd	149	NA	-1.58155	52.3341
XT_0690_16	2015	Rtemp	Leicestershire	England	NEG	NA	NA	NA	nd	178	NA	-0.941626	52.6071
XT_0767_16	2015	Bbufo	Leicestershire	England	NEG	NA	NA	NA	nd	179	NA	-1.05214	52.7822
XT_0775_15	2015	Bbufo	Greater_london	England	NEG	NA	NA	NA	nd	167	NA	-0.0764005	51.4196
XT_0776_15	2015	Bbufo	Greater_london	England	NEG	NA	NA	NA	nd	167	NA	-0.0764005	51.4196
XT_0777_15	2015	Bbufo	Greater_london	England	NEG	NA	NA	NA	nd	167	NA	-0.0764005	51.4196
XT_0778_15	2015	Bbufo	Greater_london	England	NEG	NA	NA	NA	nd	167	NA	-0.0764005	51.4196
XT_0779_15	2015	Bbufo	Greater_london	England	NEG	NA	NA	NA	nd	167	NA	-0.0764005	51.4196
XT_0780_15	2015	Bbufo	Greater_london	England	NEG	NA	NA	NA	nd	167	NA	-0.0764005	51.4196
XT_0781_15	2015	Bbufo	Greater_london	England	NEG	NA	NA	NA	nd	167	NA	-0.0764005	51.4196
XT_0802_15	2015	Rtemp	Greater_london	England	NEG	NA	NA	NA	nd	171	NA	-0.146674	51.5316
XT_0812_15	2015	Rtemp	Hampshire	England	NEG	NA	NA	NA	nd	147	NA	-0.760784	51.3212
XT_0819_15	2015	Rtemp	Kent	England	POS	POS	yes	ND	FV3	185	NA	0.835312	51.1173
XT_0858_15	2015	Rtemp	Greater_london	England	NEG	NA	NA	NA	nd	168	NA	-0.174445	51.4888
XT_0863_15	2015	Malp	Greater_london	England	NEG	NA	NA	NA	nd	168	NA	-0.174445	51.4888
XT_0992_15	2015	Rtemp	Avon	England	NEG	NA	NA	NA	nd	139	NA	-2.53808	51.5815
XT_1004_15	2015	Rtemp	Greater_Manchester	England	NEG	NA	NA	NA	nd	165	NA	-2.28725	53.5319
XT_1027_15	2015	Rtemp	Essex	England	POS	POS	yes	yes	FV3	188	NA	0.575038	51.6052
XT_1028_15	2015	Rtemp	Devon	England	NEG	NA	NA	NA	nd	134	NA	-4.15782	50.4079
XT_1040_15	2015	Rtemp	Essex	England	POS	POS	yes	yes	NA	188	NA	0.575038	51.6052
XT_1057_15	2015	Rtemp	Essex	England	POS	POS	yes	yes	FV3	190	NA	0.7475	51.5053
XT_1058_15	2015	Rtemp	Essex	England	POS	POS	yes	yes	FV3	190	NA	0.7475	51.5053
XT_1081_15	2015	Rtemp	Hampshire	England	NEG	NA	NA	NA	nd	143	NA	-1.18204	51.1909
XT_1099_15	2015	Rtemp	Greater_London	England	NEG	NA	NA	NA	nd	174	NA	0.0631863	51.4181
XT_1100_15	2015	Rtemp	Greater_London	England	NEG	NA	NA	NA	nd	174	NA	0.0631863	51.4181
XT_1122_15	2015	Rtemp	Isle_of_Man	British_Crown_Dependency	NEG	NA	NA	NA	nd	142	NA	-4.56617	54.0856
XT_1180_15	2015	Rtemp	Dorset	England	POS	POS	yes	yes	FV3	136	NA	-1.94586	50.7336
XT_1199_15	2015	gcn	Cambridgeshire	England	NEG	NA	NA	NA	nd	191	NA	0.225783	52.6146
XT_1209_15	2015	Rtemp	Essex	England	POS	POS	yes	yes	FV3	190	NA	0.7475	51.5053
XT_1302_15	2015	Rtemp	Greater_London	England	POS	POS	yes	yes	FV3	183	NA	0.253284	51.5671
XT_0005_16	2016	Bbufo	West_Sussex	England	NEG	NA	NA	NA	nd	207	NA	-0.270793	50.854
XT_0006_16	2016	Bbufo	West_Sussex	England	NEG	NA	NA	NA	nd	207	NA	-0.270793	50.854
XT_0007_16	2016	Bbufo	West_Sussex	England	NEG	NA	NA	NA	nd	207	NA	-0.270793	50.854
XT_0126_16	2016	Bbufo	West_Sussex	England	NEG	NA	NA	NA	nd	207	NA	-0.270793	50.854
XT_0127_16	2016	Bbufo	West_Sussex	England	NEG	NA	NA	NA	nd	207	NA	-0.270793	50.854
XT_0128_16	2016	Bbufo	West_Sussex	England	NEG	NA	NA	NA	nd	207	NA	-0.270793	50.854
XT_0194_16	2016	Rtemp	NA	Wales	NEG	NA	NA	NA	nd	194	NA	-3.2099	51.448
XT_0326_16	2016	Rtemp	Surrey	England	NEG	NA	NA	NA	nd	212	NA	-0.436884	51.3644
XT_0327_16	2016	Rtemp	Surrey	England	NEG	NA	NA	NA	nd	212	NA	-0.436884	51.3644
XT_0328_16	2016	Rtemp	Surrey	England	NEG	NA	NA	NA	nd	212	NA	-0.436884	51.3644
XT_0329_16	2016	Rtemp	Surrey	England	POS	POS	yes	yes	NA	212	NA	-0.436884	51.3644
XT_0351_16	2016	Rtemp	Essex	England	NEG	NA	NA	NA	nd	223	NA	0.0796936	51.7533
XT_0352_16	2016	Rtemp	Essex	England	NEG	NA	NA	NA	nd	223	NA	0.0796936	51.7533
XT_0363_16	2016	Rtemp	East_Sussex	England	NEG	NA	NA	NA	nd	211	NA	0.146092	50.7575
XT_0364_16	2016	Rtemp	Hampshire	England	NEG	NA	NA	NA	nd	203	NA	-0.97992	50.9107
XT_0365_16	2016	Rtemp	Hampshire	England	NEG	NA	NA	NA	nd	203	NA	-0.97992	50.9107
XT_0381_16	2016	Bbufo	Devon	England	NEG	NA	NA	NA	nd	193	NA	-4.50199	51.0025
XT_0391_16	2016	Rtemp	Greater_London	England	NEG	NA	NA	NA	nd	216	NA	-0.0968393	51.5054
XT_0392_16	2016	Rtemp	Greater_london	England	POS	POS	yes	ND	NA	216	NA	-0.0968393	51.5054
XT_0393_16	2016	Rtemp	Greater_London	England	NEG	NA	NA	NA	nd	216	NA	-0.0968393	51.5054
XT_0406_16	2016	Rtemp	Cheshire	England	NEG	NA	NA	NA	nd	208	NA	-2.45262	53.251
XT_0407_16	2016	Rtemp	Cheshire	England	NEG	NA	NA	NA	nd	208	NA	-2.45262	53.251
XT_0408_16	2016	Rtemp	Cheshire	England	NEG	NA	NA	NA	nd	208	NA	-2.45262	53.251
XT_0409_16	2016	Rtemp	Cheshire	England	NEG	NA	NA	NA	nd	208	NA	-2.45262	53.251
XT_0410_16	2016	Rtemp	Cheshire	England	NEG	NA	NA	NA	nd	208	NA	-2.45262	53.251
XT_0427_16	2016	Rtemp	NA	Wales	NEG	NA	NA	NA	nd	198	NA	-3.03766	51.8402
XT_0428_16	2016	Rtemp	NA	Wales	NEG	NA	NA	NA	nd	198	NA	-3.03766	51.8402
XT_0429_16	2016	Rtemp	NA	Wales	NEG	NA	NA	NA	nd	198	NA	-3.03766	51.8402
XT_0430_16	2016	Rtemp	Derbyshire	England	NEG	NA	NA	NA	nd	222	NA	-1.51218	53.3782
XT_0431_16	2016	Rtemp	Derbyshire	England	NEG	NA	NA	NA	nd	222	NA	-1.51218	53.3782
XT_0432_16	2016	Rtemp	Derbyshire	England	NEG	NA	NA	NA	nd	222	NA	-1.51218	53.3782
XT_0433_16	2016	Rtemp	Dorset	England	NEG	NA	NA	NA	nd	197	NA	-1.92999	50.7612
XT_0434_16	2016	Rtemp	Greater_London	England	NEG	NA	NA	NA	nd	214	NA	-0.0735335	51.3938
XT_0441_16	2016	Rtemp	Gloucestershire	England	NEG	NA	NA	NA	nd	202	NA	-2.06801	51.9188
XT_0442_16	2016	Rtemp	Gloucestershire	England	NEG	NA	NA	NA	nd	202	NA	-2.06801	51.9188
XT_0450_16	2016	Rtemp	Wiltshire	England	NEG	NA	NA	NA	nd	200	NA	-1.67886	51.0426
XT_0453_16	2016	Rtemp	Cumbria	England	NEG	NA	NA	NA	nd	219	NA	-2.97665	54.4167
XT_0457_16	2016	Rtemp	Greater_London	England	NEG	NA	NA	NA	nd	215	NA	-0.0863959	51.4554
XT_0466_16	2016	Rtemp	Avon	England	NEG	NA	NA	NA	nd	196	NA	-2.78663	51.4531
XT_0467_16	2016	Rtemp	Leicestershire	England	NEG	NA	NA	NA	nd	220	NA	-1.11088	52.6949
XT_0468_16	2016	Rtemp	Somerset	England	NEG	NA	NA	NA	nd	199	NA	-2.41956	51.2739
XT_0469_16	2016	Rtemp	Dorset	England	NEG	NA	NA	NA	nd	197	NA	-1.92999	50.7612
XT_0470_16	2016	Rtemp	Shropshire	England	NEG	NA	NA	NA	nd	204	NA	-2.6719	52.639
XT_0478_16	2016	Rtemp	Warwickshire	England	NEG	NA	NA	NA	nd	205	NA	-1.84724	52.2073
XT_0479_16	2016	Bbufo	NA	Wales	NEG	NA	NA	NA	nd	195	NA	-3.33548	51.9829
XT_0481_16	2016	Bbufo	East_Lothian	Scotland	NEG	NA	NA	NA	nd	229	NA	-2.83722	56.0195
XT_0486_16	2016	Rtemp	Wiltshire	England	NEG	NA	NA	NA	nd	201	NA	-1.6306	50.9981
XT_0497_16	2016	Rtemp	North_Yorkshire	England	NEG	NA	NA	NA	nd	227	NA	-1.52717	53.9683
XT_0498_16	2016	Rtemp	Dorset	England	NEG	NA	NA	NA	nd	197	NA	-1.92999	50.7612
XT_0499_16	2016	Rtemp	Essex	England	NEG	NA	NA	NA	nd	228	NA	0.848068	51.899
XT_0500_16	2016	Bbufo	NA	Wales	NEG	NA	NA	NA	nd	195	NA	-3.33548	51.9829
XT_0501_16	2016	Bbufo	NA	Wales	NEG	NA	NA	NA	nd	195	NA	-3.33548	51.9829
XT_0514_16	2016	Rtemp	Bedfordshire	England	NEG	NA	NA	NA	nd	221	NA	-0.449216	52.1828
XT_0526_16	2016	Rtemp	Essex	England	NEG	NA	NA	NA	nd	225	NA	0.737612	51.5257
XT_0527_16	2016	Rtemp	Somerset	England	NEG	NA	NA	NA	nd	199	NA	-2.41956	51.2739
XT_0543_16	2016	Bbufo	Lincolnshire	England	NEG	NA	NA	NA	nd	224	NA	-0.660871	52.7896
XT_0544_16	2016	Bbufo	Lincolnshire	England	NEG	NA	NA	NA	nd	224	NA	-0.660871	52.7896
XT_0549_16	2016	Rtemp	Greater_Manchester	England	NEG	NA	NA	NA	nd	213	NA	-2.29044	53.4521
XT_0550_16	2016	Bbufo	Lincolnshire	England	NEG	NA	NA	NA	nd	224	NA	-0.660871	52.7896
XT_0578_16	2016	Rtemp	Warwickshire	England	NEG	NA	NA	NA	nd	210	NA	-1.62911	52.3296
XT_0579_16	2016	smooth_newt	Cambridgeshire	England	NEG	NA	NA	NA	nd	226	NA	0.208349	52.2111
XT_0580_16	2016	smooth_newt	Cambridgeshire	England	NEG	NA	NA	NA	nd	226	NA	0.208349	52.2111
XT_0582_16	2016	Nnatrix	West_Sussex	England	NEG	NA	NA	NA	nd	206	NA	-0.31162	50.8433
XT_0601_16	2016	Nnatrix	Surrey	England	NEG	NA	NA	NA	nd	209	NA	-0.539372	51.2445
XT_0630_16	2016	Bbufo	Lincolnshire	England	NEG	NA	NA	NA	nd	224	NA	-0.660871	52.7896
XT_0631_16	2016	Bbufo	Lincolnshire	England	NEG	NA	NA	NA	nd	224	NA	-0.660871	52.7896
XT_0786_16	2016	Rtemp	Greater_London	England	NEG	NA	NA	NA	nd	218	NA	-0.110823	51.5222
XT_0826_16	2016	Rtemp	Greater_london	England	NEG	NA	NA	NA	nd	217	NA	-0.155627	51.5631
XT_0342_16	1993	Rtemp	Kent	England	POS	POS	yes	yes	FV3	17	NA	0.17786	51.4779
XT_0343_16	1993	Rtemp	Kent	England	POS	POS	yes	yes	FV3	17	NA	0.17786	51.4779
XT_0344_16	1993	Rtemp	Kent	England	POS	POS	ND	ND	nd	17	NA	0.17786	51.4779
XT_0345_16	1993	Rtemp	West_Sussex	England	POS	POS	yes	ND	FV3	16	NA	-0.195166	51.1312
XT_0346_16	1993	Rtemp	West_Sussex	England	POS	POS	yes	ND	FV3	16	NA	-0.195166	51.1312
XT_0347_16	1993	Rtemp	West_Sussex	England	POS	POS	ND	ND	nd	16	NA	-0.195166	51.1312
